# Supplementary material for: Tumor microenvironment-targeted nanoparticles loaded with bortezomib and ROCK inhibitor improve efficacy in multiple myeloma
Source: Nat Commun. 2020 Nov 27;11:6037. doi: 10.1038/s41467-020-19932-1 (PMC7699624; doi:10.1038/s41467-020-19932-1)
Supplement: Supplementary file 3 — Source Data [file 41467_2020_19932_MOESM3_ESM.xlsx]

## Sheet: Fig. 1
Fig. 1a	Healthy Donors	MM Patients
	0.384412	9.55086
	0.265522	3.30119
	2.25495	13.0383
	0.859974	12.0872
	1.54161	1.51387
	0.693527	1.21664
Fig. 1b	Healthy Mice	Mice with MM
	0.51553	2.68737
	1.71335	2.57002
	0.771123	2.33532
Fig. 1d	2D Culture			3DTEBM
HUVECs Alone	0.98	1.3	0.94	0.94	1.2	0.87
HUVECs With MM.1S	1.1	0.91	1.04	6.49	7.29	5.32
HUVECs With H929	1.55	1.2	1.45	4.88	3.56	5.9
HUVECs With OPM-2	1.42	1.64	1.22	5.57	4.97	6.1
Fig. 1e	HUVECs Alone	HUVECs With PBMCs	HUVECs With MM.1S
	1.25	1.21	4.03
	1.02	1.05	6.65
	1.01	0.95	3.71
	1.08	1	9.49
Fig. 1f	2D Culture		3DTEBM
	No MM	MM	No MM	MM
	1.0608	1.00555	2.04959	8.84358
	1.17912	1.10767	1.50582	9.91755
	0.745629	1.40549	1.46642	8.23022
	1.02729	1.0503	3.03159	8.29289
	0.918379	1.04144	1.48812	10.1479
	1.14943	1.14626	1.24536	8.34657
	0.855672	1.02369	2.5147	7.32058
	1.01073	0.910374	2.31278	7.6401
	1.28177	1.45741	1.81773	10.679
	1.18807	1.17563	1.91567	7.38195
	1.00465	1.14681	2.38551	7.35922
	0.673109	1.12788	1.8019	6.16602
	0.808164	0.944646	3.09755	8.60773
	1.0401	1.0401	4.43504	5.1076
	1.13373	1.0391	3.54814	8.93115
	0.850524	1.06879	3.88268	7.30878
	0.888051	1.1167	2.74779	9.48269
	0.971708	1.28747	4.74515	6.97159
	1.10319	1.29352	4.04778	11.2932
	0.893998	1.07905	5.32409	7.5634
	1.17456	1.10269	5.1174	7.34744
	1.09876	1.12043	4.74644	9.25442
	1.13558	1.83011	4.02582	8.63644
	0.945237	1.16986	5.28097	9.17564
	0.941171	0.877629	4.44778	7.43764
	1.06768	1.01404	4.6821	5.38371
	0.852897	1.0391	8.24732	7.92514

## Sheet: Fig. 2
Fig. 2d	Non-Targeted			PSGL-1-Targeted
HUVECs Alone	83.7	80.1	79.9	3480	3300	3298
HUVECs With MM.1S	305	275.6	290.2	20300	19507	21349
HUVECs With H929	78.2	88	74.4	22300	21986	21091
HUVECs With OPM-2	90.2	85.9	96.3	21600	22489	19923
Fig. 2e	Non-Targeted	PSGL-1-Targeted
	1.03704	2.39506
	1.08642	2.71605
	1.03704	2.88889
	0.839506	2.61728

## Sheet: Fig. 3
Fig. 3b	Non-Targeted				PSGL-1-Targeted
Untreated	0	0	0.039	0.511	0	0	0	0
0.1	0	0.653	0	0.069	0	0	0.118	0.053
1	0.632	0.396	0.265	0.017	0	0.628	0	0
4	0.141	1.049	0.222	0.266	0.146	1.098	2.543	1.079
24	0	0.063	0.249	0.465	29	27.891	14.619	25.415
Fig. 3c	Non-Targeted				PSGL-1-Targeted
Spleen	25.7326	18.5613	14.5657	7.17367	27.7477	25.1006	26.4068	22.1631
Kidney	35.7433	35.0052	35.0956	21.8063	20.439	20.0374	27.429	19.8701
Liver	43.125	52.6689	52.9285	45.8714	49.5888	33.1543	26.4346	49.3369
Tumor	0.12972	0.505465	0.346172	0.151492	3.83702	5.19507	3.82079	3.86197
Blood	1.46376	2.52953	2.2207	1.49683	8.8932	13.3899	6.80131	6.49231

## Sheet: Fig. 4
Fig. 4e	Bortezomib			Y27632
0	0.092906	0.0995421	0.092906	2.87404	2.82028	3.12216
1	0.145995	0.0729975	0.0663614	11.7608	11.3225	12.4142
3	0.159267	0.112814	0.371624	17.9762	15.3668	16.351
6	0.497711	0.0729975	0.092906	28.0663	28.2441	27.7438
12	0.126087	0.457894	0.0862698	36.5354	35.514	36.5892
24	0.0862698	0.457894	0.165904	37.8174	36.5354	35.8118
48	0.544164	0.404805	0.466521	39.4508	36.1881	35.9069

## Sheet: Fig. 5 
Fig. 5a	b-Actin		pSRC		pFAK
Fig. 5b	b-Actin		pSRC		pFAK
Fig. 5c	Control	Untreated	Free Y27632	Liposomal Y27632
	96.3246	228.356	118.393	126.278
	107.799	311.273	145.852	167.639
	95.8766	408.79	138.787	51.3862
Fig. 5d	Untreated	24	48
	2.81755	2.93303	3.21016
	2.49423	2.6097	2.21709
	2.40185	2.15704	3.14088
Fig. 5e	Free			Non-Targeted			PSGL-1-Targeted
0	1.37	4.19	3.52	5.19	2.73	1.5	4.4	5.62	4.3
2	2.62	6.43	4.29	3.53	3.99	4.52	9.16	11.4	9.03
4	3.91	6.52	9.34	5.42	7.6	5.86	11.5	18.9	15.9
24	3.79	11	5.22	15	9.97	10.4	20.1	21.4	20.9

## Sheet: Fig. 6
Fig. 6a	α-Tubulin		cCasp9		p21
	pRB		cPARP		pAKT		α-Tubulin		pERK		pS6R		cCasp3
Fig. 6bi	Free BTZ			Liposomal BTZ
Control	100.9	105.1	98.6	101.4	97.9	103.3
2.5	92.6	96.2	85.2	80.4	75.1	83.8
5	88.5	90	80.2	60.1	53.9	62.2
10	55.3	64.9	53.1	22.2	20.1	13.4
25	21.9	20.4	17.2	14.6	11.9	19.3
50	18.2	22.4	14.8	8.3	7.5	8.1
Fig. 6bii	Free BTZ				Liposomal BTZ
Control	97.1739	102.188	97.2183	103.419	98.681	102.385	98.9339	99.0374
2.5	96.8543	98.4133	92.7726	105.793	100.001	102.129	96.4619	94.8489
5	100.609	98.2287	100.488	104.65	100.318	103.701	97.8687	100.215
10	98.0806	108.903	99.2229	94.404	98.3309	95.3492	100.653	95.8759
25	103.569	102.055	93.5349	96.5432	101.635	96.2397	100.299	92.3345
50	104.355	102.929	93.198	96.919	105.475	98.2529	96.9429	93.6302

## Sheet: Fig. 7
Fig. 7ai	Vehicle							Y27632							BTZ							Y27632 + BTZ
0	0.37	1.4	1.2	1.1				0.84	1.8	0.74	0.74	0.87			1.1	0.35	1.3	0.87	1	0.98	1.4	1.2	1.4	1.3	0.82	0.91	0.9	0.41
7	20	36	19	25				26	26	17	13	12			11	6.9	7.3	12	9.3	8.4	15	3.1	7.1	9.9	5.7	0.56	5.8	7.2
14	360	250	250	200				150	380	300	130	180			22	45	66	69	90	78	35	29	26	34	29	27	38	26
21	3600	2500	2500	2000				1500	3800	3000	1300	1800			130	360	660	820	620	570	250	240	130	250	210	190	390	170
28															1300	910	6600	8200	6200	1700	430	1600	980	980	550	1900	1800	1700
35
Fig. 7aii	Vehicle							Y27632							BTZ							Y27632 + BTZ
0	1.2	0.71	1	1.1				1.3	0.78	1.5	0.51	0.88			1.2	1.2	0.64	1.8	0.74	0.81	0.59	1	0.72	1.2	1.1	1	1.4	0.66
7	12	5.2	22	29				27	20	20	21	28			0.36	0.26	0.27	0.69	0.54	0.33	0.21	0.54	0.24	0.12	0.21	0.21	0.32	0.25
14	290	250	290	260				540	170	210	160	220			0.6	0.18	0.36	0.79	0.38	0.59	0.27	0.33	0.19	0.14	0.19	0.16	0.24	0.2
21	2900	2500	2900	2600				5400	1700	2100	1600	2200			2.4	0.19	0.97	3.3	1.3	2.6	0.44	0.52	0.51	0.13	0.36	0.44	0.42	1.1
28															15	1	13	29	9.3	28	4.5	3.3	2.1	0.21	2.9	2.1	2.4	1.4
35																			550		69	86	7.6		12	12	17	6.5
Fig. 7aiii	Vehicle							Y27632							BTZ							Y27632 + BTZ
0	0.82	0.73	1.2	1.3				1.2	0.75	1.1	1.3	0.75			0.97	1.1	0.57	0.52	1.8	1.1		0.82	1.2	0	1.1	0.68	1.3
7	17	17	6.1	21				14	21	27	21	14			0.55	0.31	0.48	0.33	0.64	1.5		0.22	0.14	0	0.33	0.23	0.32
14	270	160	140	390				170	240	210	310	180			0.87	0.29	1	0.36	0.75	1.6		0.18	0.16	0	0.18	0.21	0.16
21	2700	1600	1400	3900				650	1800	2100	3100	1900			0.44	0.52	8.3	0.85	3.6	6.5		0.15	0.095	0	0.2	0.24	0.2
28															1.7	1.9	38	6.4	12	31		0.39	0.19	0	0.95	1.8	0.33
35															19	4.2	110	13	57	94		1.2	0.19	0	2.1	5.1	0.45
Fig. 7bi	Days After Treatment	Vehicle	Y27632	BTZ	Y27632 + BTZ
	21	1	1
	22	1
	22	1
	22	1
	23		1
	23		1
	25		1	1
	25		1
	26			1
	28			1	1
	28			1	1
	28				1
	32				1
	33				1
	33				1
	34			1
	36			1	1
	36			1
Fig. 7bii	Days After Treatment	Vehicle	Y27632	BTZ	Y27632 + BTZ
	21	1	1
	21	1
	22	1
	22	1
	23		1
	25		1
	25		1
	25		1
	34			1
	36			1
	39			1
	39			1
	39			1
	39			1
	42				1
	42				1
	43			1
	44				1
	45				1
	45				1
	46				1
	54
Fig. 7biii	Days After Treatment	Vehicle	Y27632	BTZ	Y27632 + BTZ
	19				0
	23		1
	25	1	1
	26	1	1
	26	1
	26	1
	27		1
	28		1
	42			1
	42			1
	43				1
	44			1
	45			1
	47				1
	47				1
	54
	54
	54
Fig. 7c	Free	Non- Targeted	PSGL-1- Targeted
	79.4584	94.4237	106.182
	71.9758	88.01	104.044
	72.6884	97.9868	126.848
		98.6994	106.895
		95.8489	101.55
		94.0673	107.964
		100.837

## Sheet: Supp. Fig. 4
Supp. Fig. 4	Untreated	Empty Liposomes	Liposomal Y27632	Free Y27632
pFAK (ECs)	1	0.97974	0.748967	0.671502
pFAK (MM)	1	0.808969	0.110721	1.20899
pSRC (ECs)	1	1.02432	0.655734	0.615687
pSRC (MM)	1	0.920158	0.514773	0.722193

## Sheet: Supp. Fig. 5
Supp. Fig. 5a	Free							Non-Targeted							PSGL-1-Targeted
0	0.37	1.4	1.2	1.1				1.2	0.71	1	1.1				0.82	0.73	1.2	1.3
7	20	36	19	25				12	5.2	22	29				17	17	6.1	21
14	360	250	250	200				290	250	290	260				270	160	140	390
21	3600	2500	2500	2000				2900	2500	2900	2600				2700	1600	1400	3900
28
35
Supp. Fig. 5b	Free							Non-Targeted							PSGL-1-Targeted
0	0.84	1.8	0.74	0.74	0.87			1.3	0.78	1.5	0.51	0.88			1.2	0.75	1.1	1.3	0.75
7	26	26	17	13	12			27	20	20	21	28			14	21	27	21	14
14	150	380	300	130	180			540	170	210	160	220			170	240	210	310	180
21	1500	3800	3000	1300	1800			5400	1700	2100	1600	2200			650	1800	2100	3100	1900
28
35
Supp. Fig. 5c	Free							Non-Targeted							PSGL-1-Targeted
0	1.1	0.35	1.3	0.87	1	0.98	1.4	1.2	1.2	0.64	1.8	0.74	0.81	0.59	0.97	1.1	0.57	0.52	1.8	1.1
7	11	6.9	7.3	12	9.3	8.4	15	0.36	0.26	0.27	0.69	0.54	0.33	0.21	0.55	0.31	0.48	0.33	0.64	1.5
14	22	45	66	69	90	78	35	0.6	0.18	0.36	0.79	0.38	0.59	0.27	0.87	0.29	1	0.36	0.75	1.6
21	130	360	660	820	620	570	250	2.4	0.19	0.97	3.3	1.3	2.6	0.44	0.44	0.52	8.3	0.85	3.6	6.5
28	1300	910	6600	8200	6200	1700	430	15	1	13	29	9.3	28	4.5	1.7	1.9	38	6.4	12	31
35												550		69	19	4.2	110	13	57	94
Supp. Fig. 5d	Free							Non-Targeted							PSGL-1-Targeted
0	1.2	1.4	1.3	0.82	0.91	0.9	0.41	1	0.72	1.2	1.1	1	1.4	0.66	0.82	1.2	0	1.1	0.68	1.3
7	3.1	7.1	9.9	5.7	0.56	5.8	7.2	0.54	0.24	0.12	0.21	0.21	0.32	0.25	0.22	0.14	0	0.33	0.23	0.32
14	29	26	34	29	27	38	26	0.33	0.19	0.14	0.19	0.16	0.24	0.2	0.18	0.16	0	0.18	0.21	0.16
21	240	130	250	210	190	390	170	0.52	0.51	0.13	0.36	0.44	0.42	1.1	0.15	0.095	0	0.2	0.24	0.2
28	1600	980	980	550	1900	1800	1700	3.3	2.1	0.21	2.9	2.1	2.4	1.4	0.39	0.19	0	0.95	1.8	0.33
35								86	7.6		12	12	17	6.5	1.2	0.19	0	2.1	5.1	0.45

## Sheet: Supp. Fig. 6
Supp. Fig. 6a	Days After Treatment	Free	Non-Targeted	PSGL-1-Targeted
	21	1	1
	21		1
	22	1	1
	22	1	1
	22	1
	25			1
	26			1
	26			1
	26			1
Supp. Fig. 6b	Days After Treatment	Free	Non-Targeted	PSGL-1-Targeted
	21	1	1
	23	1	1	1
	23	1
	25	1	1	1
	25	1	1
	25		1
	26			1
	27			1
	28			1
Supp. Fig. 6c	Days After Treatment	Free	Non-Targeted	PSGL-1-Targeted
	25	1
	26	1
	28	1
	28	1
	34	1	1
	36	1	1
	39	1	1
	39		1
	39		1
	39		1
	42			1
	42			1
	43		1
	44			1
	45			1
	54
	54
Supp. Fig. 6d	Days After Treatment	Free	Non-Targeted	PSGL-1-Targeted
	28	1
	28	1
	28	1
	32	1
	33	1
	33	1
	36	1
	42		1
	42		1
	43			1
	44		1
	45		1
	45		1
	46		1
	47			1
	47			1
	54
	54
	54
